# Supplementary material for: Change of Flavonoid Content in Wheatgrass in a Historic Collection of Wheat Cultivars
Source: Antioxidants (Basel). 2024 Jul 25;13(8):899. doi: 10.3390/antiox13080899 (PMC11351879; doi:10.3390/antiox13080899)
Supplement: Supplementary file 1 [file antioxidants-13-00899-s001.zip]

Archive with 3 entries (3 files):
- antioxidants-3061985-supplementary.pdf
- Table S1.xlsx
- TableS2.xlsx
