# Supplementary material for: Change of Flavonoid Content in Wheatgrass in a Historic Collection of Wheat Cultivars
Source: Antioxidants (Basel). 2024 Jul 25;13(8):899. doi: 10.3390/antiox13080899 (PMC11351879; doi:10.3390/antiox13080899)
Supplement: Supplementary file 1 [file antioxidants-13-00899-s001.zip › Table S1.xlsx]

## Sheet: S1
Table S1. The origin and breeding time of the cultivars studied in this work.
ID	name	type	country	province
MP034	GuangTouBaiSanMai	CL	China
MP076	EEn1Hao	MCC	China	Hubei
MP022	JiangDongMen	CL	China
MP066	NingChun4Hao (YongLiang4Hao)	MCC	China	Ningxia
MP043	BaiHuaMai	CL	China	Zhejiang
MP070	MianYang11	MCC	China	Sichuan
MP138	KeChun14	MCC	China	Beijing
MP040	GaLaoHan	CL	China	Gansu
MP116	ChuanMai42	MCC	China	Sichuan
MP092	YangMai158	MCC	China	Jiangsu
NXWH	Neixiang5	MCC	China	Henan
MP079	XinKeHan9Hao	MCC	China	Helongjiang
MP027	FuMai	CL	China
MP029	QiangWeiMai	CL	China
MP122	LiangXing99	MCC	China	Shandong
MP006	Funo (AFu)	IMC	Italy
MP041	HuoLiYan	CL	China
MP031	BaiShanMai	CL	China	Shanxi
MP088	YuMai18	MCC	China	Henan
S183	DF_SHXMaZhaMai (S183)	CL	China	Shaanxi
MP115	JiMai20	MCC	China	Shandong
BMZ	Baimazha	CL	China	Shaanxi
MP121	ShiLuan02-1	MCC	China	Heibei
MP033	HeZhouDaiMai	CL	China	Gansu
MP068	ShanNongFu63	MCC	China	Shandong
MP017	Autonomia (AoTuoNuoMiYa)	IMC	Italy
MP139	XiaoYan96	MCC	China	Shaanxi
MP044	ZhuShiMai	CL	China	Yunnan
C46	VA_China6 (C46)	MCC	China	Henan
MP048	WuYiMai	MCC	China	Sichuan
MP065	BoNong3217	MCC	China	Henan
MP035	ChanBuZhi	CL	China
S218	YCL_YanZhan1 (S218)	MCC	China	Henan
MP073	MianYang15	MCC	China	Sichuan
MP136	BoNong4199	MCC	China	Henan
MP137	Fan6	MCC	China	Sichuan
MP013	Rieti (RuiTi)	IMC	Italy
MP039	ZiJieHong	CL	China
S11	DF_BJYanDa1817 (S11)	CL	China	Beijing
MP134	ZhongMai66	MCC	China	Henan
MP129	ZhongMai175	MCC	China	Beijing
DXHKYM	Dianxihongkeyangmai	CL	China	Yunnan
MP133	XuMai35	MCC	China	Jiangsu
WYM	wuyuanmai	CL	China	Jiangxi
LGD	Louguding	CL	China
MP128	ZhouMai22Hao	MCC	China	Henan
MP096	LuMai21	MCC	China	Shandong
MP135	BoNong201	MCC	China	Henan
MP104	GaoCheng8901	MCC	China	Heibei
MP001	Quality (BiYuMai)	IMC	Australia
MP107	YanNong19	MCC	China	Shandong
ZWT	Zaowutian	CL	China
MP118	LunXuan987	MCC	China	Beijing
PYEQ	Pingyang27	MCC	China	Shanxi
SRM4H	Songruimai4	CL	China	Fujian
JCYLYL	Jichun1016	MCC	China	Jilin
JM	Jiangmai	CL	China
XFS	Xiaofoshou	CL	China	Henan
KSBP	kashibaimai	CL	China	Xinjiang
MP132	FengDeCunMai5Hao	MCC	China	Henan
MP131	XinMai26	MCC	China	Henan
MP020	Neuzucht (NiuZhuTe)	IMC	Germany
HNSH	Huining10	MCC	China	Gansu
LM	Laomai	CL	China	Shaanxi
GYWLL	Gaoyuan506	MCC	China	Qinghai
MP008	Orofen (OuRou)	IMC	Chile
MP067	XiaoYan6Hao	MCC	China	Shaanxi
MP012	Mexipak 66 (MoBa66)	IMC	Pakistan
C44	VA_China4 (C44)	MCC	China	Shandong
CSB	Chushanbao	CL	China	Henan
S140	YC_NongDa5181 (S140)	MCC	China	Beijing
MP064	YanShi4Hao	MCC	China	Henan
SLZ	Shuilizhan	CL	China
MP124	ZhengMai366	MCC	China	Henan
CYHM	Congyanghongmai	CL	China	Hubei
MP113	ZhouMai16	MCC	China	Henan
S188	DF_SDLaoLaiXia (S188)	CL	China	Shandong
MXM	Mangxiaomai	CL	China
MP103	WenMai6Hao (YuMai49)	MCC	China	Henan
S252	DF_XJHongChunMai (S252)	CL	China	Xinjiang
C42	VA_China2 (C42)	MCC	China	Henan
DYH	Dayuhua	CL	China
S242	DF_SCBenDiHuangHua (S242)	CL	China	Sichuan
ZP	Zipi	CL	China	Jiangsu
KXSH	Kangxiu10	MCC	China	Henan
HTZ	Hongtuzi	CL	China	Ningxia
MP143	Shan213	MCC	China	Shaanxi
FMSY	Fengmai11	MCC	China	Yunnan
HM	Huomai	CL	China	Ningxia
BQM	Baiqiumai	CL	China	Heibei
MP009	St1472/506	IMC	Italy
C40	LR_China5 (C40)	CL	China	Neimenggu
LZT	Liuzhutou	CL	China	Jiangsu
JM8H	Jinmai8	MCC	China	Shanxi
HZB	Hanzhongbai	CL	China	Shaanxi
C38	LR_China3 (C38)	CL	China	Sichuan
MP105	XiaoYan22	MCC	China	Shaanxi
JiaHM	Jiahongmai	CL	China
S181	DF_SXBaiHuoMai (S181)	CL	China	Shanxi
LTT	Laotutou	CL	China
MP120	HengGuan35	MCC	China	Heibei
QCM	Qiangchangmai	CL	China
KFEH	Fengkang2	MCC	China	Beijing
MP084	XiAn8Hao	MCC	China	Shaanxi
MP045	WangShuiBai	CL	China	Jiangsu
MP089	LuMai15	MCC	China	Shandong
MP111	DanJiaZhuang8Hao	MCC	China	Heibei
KAZ-L1	K2003-65	IMC	Kazakhstan
MP074	JiNan13	MCC	China	Shandong
MP062	TaiShan1Hao	MCC	China	Shandong
MP101	FengYou3Hao (YuMai47)	MCC	China	Henan
MP032	YouZiTou	CL	China
MP083	YuMai13	MCC	China	Henan
MP063	AiFeng3Hao	MCC	China	Shaanxi
JPN-L1	Shirokawa Shiro	IMC	Japan
S185	DF_SDXiShanBianSui (S185)	CL	China	Shandong
S273	YC_Jing411 (S273)	MCC	China	Beijing
S109	DF_NXTuTouMai (S109)	CL	China	Ningxia
Zang1817	XZbys_Zang1817 (Zang1817)	CL	China	Tibet
MP071	YuMai2Hao	MCC	China	Henan
S209	YCL_ChangZhi6406 (S209)	MCC	China	Shanxi
S184	DF_SHXXiaoSanYueH (S184)	CL	China	Shaanxi
MP036	ZaoXiaoMai	CL	China
MP114	YanNong21Hao	MCC	China	Shandong
MP072	LuMai1Hao (AiMengNiu)	MCC	China	Shandong
MP123	XuMai856	MCC	China	Jiangsu
S136	YC_YanNong15 (S136)	MCC	China	Shandong
YASY	Yanan11	MCC	China	Shaanxi
MP117	YanZhan4110	MCC	China	Henan
S240	DF_GSLanHuaMai (S240)	CL	China	Gansu
S10	DF_HNPingYuan50 (S10)	CL	China	Henan
S225	YCL_BeiJing8 (S225)	MCC	China	Beijing
MP108	JiMai19	MCC	China	Shandong
MP086	LuMai14	MCC	China	Shandong
MP127	JiMai22	MCC	China	Shandong
MP130	LiangXing66	MCC	China	Tianjing
MP028	LaoGaiDaiQingMang	CL	China
MP023	YouZiMai	CL	China	Henan
MP007	Abbondanza (ABo)	IMC	Italy
MP091	YuMai21Hao (ZhouMai9Hao)	MCC	China	Henan
MP077	YangMai5Hao	MCC	China	Jiangsu
MP126	XiNong979	MCC	China	Shaanxi
S214	YCL_FengChan3 (S214)	MCC	China	Shaanxi
S210	YCL_SuMai3 (S210)	MCC	China	Jiangsu
MP093	MianYang26Hao	MCC	China	Sichuan
