# Supplementary material for: Change of Flavonoid Content in Wheatgrass in a Historic Collection of Wheat Cultivars
Source: Antioxidants (Basel). 2024 Jul 25;13(8):899. doi: 10.3390/antiox13080899 (PMC11351879; doi:10.3390/antiox13080899)
Supplement: Supplementary file 1 [file antioxidants-13-00899-s001.zip › TableS2.xlsx]

## Sheet: Sheet1
Table S2. The contents of flavonoids and anti-oxidant potentials of the cultivars studied in this work.
Name	TFC(mg/g)	ABTS-scavenging activity（%）	DPPH-scavenging activity（%）	FRAP（mg/g）	lutonarin	isochaftoside	luteolin O-dehex-C-hex	isoorientin	isovitexin-2′′-O-glucoside	isoscoparin-2′′-O-glucoside	apigenin O-dehex-C-hex	isoscoparin-2′′-O-rhamnopyranosid	isovitexin	isoscoparin
GuangTouBaiSanMai	0.477±0.053	27.76±1.893	21.791±1.193	0.67±0.034	0.179±0.011	5.408±0.4	0.111±0.008	0.198±0.011	0.357±0.018	0.272±0.028	1.113±0.096	0.371±0.022	0.077±0.069	0.103±0.007
EEn1Hao	0.397±0.037	24.29±1.706	19.284±1.932	0.687±0.022	0.144±0.005	3.982±0.063	0.178±0.054	0.127±0.024	0.282±0.006	0.076±0.015	1.073±0.018	0.358±0.044	0.135±0.012	0.053±0.016
JiangDongMen	0.298±0.034	24.553±3.727	16.836±0.576	0.549±0.014	0.121±0.017	2.366±0.26	0.14±0.045	0.153±0.016	0.319±0.035	0.147±0.014	1.005±0.171	0.455±0.056	0.073±0.08	0.068±0.005
NingChun4Hao (YongLiang4Hao)	0.527±0.069	26.025±0.688	16.478±1.812	0.571±0.029	0.295±0.041	12.133±0.44	0.621±0.23	0.443±0.114	0.591±0.02	0.61±0.088	1.921±0.214	1.593±0.136	0.165±0.022	0.239±0.066
BaiHuaMai	0.654±0.062	28.812±1.556	19.343±1.391	0.592±0.041	0.744±0.034	9.158±0.342	0.855±0.2	0.661±0.165	1.419±0.044	0.573±0.027	3.691±0.105	1.177±0.073	1.057±0.16	0.321±0.013
MianYang11	0.708±0.02	27.603±0.631	21.851±1.391	0.759±0.031	0.667±0.065	10.224±0.669	1.636±0.232	1.055±0.106	1.265±0.105	0.787±0.064	4.987±0.472	2.447±0.311	0.857±0.038	0.455±0.051
KeChun14	0.571±0.054	26.604±1.313	15.821±0.474	0.616±0.024	0.023±0	11.678±0.801	0.113±0.004	0.258±0.011	0.526±0.005	0.245±0.015	1.902±0.177	1.271±0.05	0.598±0.016	0.325±0.015
GaLaoHan	0.313±0.017	18.665±0.711	13.075±1.344	0.468±0.035	0.227±0.024	4.866±0.317	0.116±0.019	0.12±0.007	0.444±0.058	0.164±0.021	1.779±0.095	0.64±0.05	0.222±0.053	0.068±0.026
ChuanMai42	0.813±0.066	29.758±2.476	23.582±0.746	0.74±0.02	0.666±0.002	13.718±0.779	2.122±0.282	1.928±0.442	0.762±0.027	0.877±0.056	1.379±0.12	2.396±0.084	0.801±0.06	1.029±0.104
YangMai158	1.153±0.136	33.123±1.446	35.463±1.437	1.015±0.04	0.694±0.021	17.953±0.483	8.585±0.722	5.784±1.21	0.634±0.04	1.394±0.136	2.27±0.124	5.935±0.483	0.675±0.102	1.611±0.161
Neixiang5	0.578±0.028	26.498±0.723	21.493±1.625	0.639±0.023	0.589±0.045	10.882±0.521	0.878±0.19	0.579±0.151	1.224±0.123	0.512±0.105	3.434±0.05	1.796±0.371	0.762±0.046	0.324±0.031
XinKeHan9Hao	0.704±0.103	27.497±1.773	22.627±1.254	0.704±0.018	1.566±0.101	10.664±0.491	1.709±0.303	1.49±0.242	2.835±0.23	1.126±0.117	4.023±0.304	1.337±0.03	1.072±0.121	0.443±0.062
FuMai	0.496±0.047	24.553±2.362	19.701±0.678	0.572±0.024	0.196±0.055	11.515±0.521	0.735±0.141	0.29±0.211	0.355±0.113	0.388±0.058	0.996±0.126	1.184±0.116	0.119±0.042	0.245±0.045
QiangWeiMai	0.431±0.08	24.974±0.597	15.701±0.103	0.581±0.04	0.307±0.088	6.34±0.825	0.21±0.078	0.223±0.035	0.511±0.106	0.333±0.001	2.592±0.406	1.036±0.032	0.245±0.13	0.175±0.063
LiangXing99	0.902±0.139	33.544±2.266	32.836±0.781	0.838±0.049	0.694±0.025	15.642±1.058	4.932±0.547	5.316±0.433	0.725±0.037	1.613±0.097	1.155±0.101	3.427±0.502	0.825±0.019	2.126±0.108
Funo (AFu)	0.547±0.007	28.339±0.637	18.806±2.159	0.724±0.011	0.152±0.013	9.333±0.34	0.73±0.065	0.399±0.042	0.243±0.005	0.259±0.042	1.423±0.125	1.453±0.099	0.117±0.017	0.147±0.022
HuoLiYan	0.424±0.02	20.084±0.869	12.239±0.781	0.469±0.023	0.58±0.009	8.286±0.23	0.222±0.041	0.225±0.036	1.423±0.094	0.369±0.025	3.248±0.173	0.915±0.035	0.595±0.018	0.214±0.022
BaiShanMai	0.532±0.026	32.65±2.878	21.015±1.174	0.635±0.016	0.701±0.107	8.349±0.63	0.607±0.191	0.478±0.195	1.316±0.123	0.371±0.078	3.469±0.165	1.37±0.176	0.894±0.131	0.361±0.086
YuMai18	0.926±0.074	29.127±3.283	25.433±1.296	0.834±0.022	0.712±0.139	15.672±2.364	2.371±0.776	2.558±0.835	0.786±0.153	0.994±0.213	1.374±0.27	2.2±0.376	1.059±0.226	1.346±0.273
DF_SHXMaZhaMai (S183)	0.567±0.053	27.55±2.77	17.672±1.271	0.627±0.006	0.831±0.006	9.934±0.255	1.383±0.054	0.815±0.061	1.411±0.015	0.701±0.029	4.221±0.139	1.992±0.044	0.913±0.024	0.654±0.024
JiMai20	0.957±0.08	29.968±3.282	21.015±0.358	0.711±0.054	2.078±0.135	25.235±1.848	0.678±0.156	2.454±0.78	2.647±0.282	1.266±0.365	0.569±0.097	0.477±0.142	3.698±0.419	1.543±0.341
Baimazha	0.698±0.052	24.974±2.394	20.836±1.254	0.773±0.047	0.627±0.069	8.882±0.566	0.843±0.059	0.707±0.115	1.186±0.114	0.684±0.174	3.584±0.231	1.882±0.343	0.853±0.147	0.63±0.134
ShiLuan02-1	0.822±0.021	27.971±3.46	28.537±0.646	0.867±0.045	0.44±0.026	15.87±0.627	4.23±0.183	2.56±0.479	0.474±0.025	0.876±0.109	1.829±0.158	4.594±0.378	0.466±0.032	1.109±0.067
HeZhouDaiMai	0.616±0.028	25.079±1.601	22.388±1.094	0.705±0.028	0.656±0.024	11.821±0.098	1.488±0.014	0.843±0.039	1.302±0.079	0.593±0.117	3.621±0.067	1.523±0.076	0.823±0.081	0.288±0.044
ShanNongFu63	0.88±0.083	23.291±2.525	27.343±0.451	0.801±0.043	0±0	16.541±1.304	0.386±0.093	5.038±1.183	2.49±0.284	1.6±0.264	0.351±0.038	1.13±0.102	5.073±0.476	3.185±0.25
Autonomia (AoTuoNuoMiYa)	0.814±0.039	36.383±3.871	16.716±2.932	0.758±0.012	0.556±0.046	15.149±0.496	0.962±0.379	0.975±0.361	0.798±0.043	0.823±0.213	2.151±0.035	2.239±0.424	0.889±0.209	0.935±0.342
XiaoYan96	0.971±0.066	35.121±2.141	31.343±0.547	0.908±0.047	0.758±0.054	11.077±0.43	7.021±0.741	4.992±0.476	0.808±0.064	1.638±0.175	2.202±0.091	5.956±0.163	0.726±0.039	1.97±0.107
ZhuShiMai	0.377±0.019	26.866±1.275	12.896±1.271	0.546±0.047	0.383±0.033	7.017±0.385	0.132±0.013	0.162±0.012	0.789±0.051	0.171±0.014	2.515±0.174	0.614±0.055	0.376±0.021	0.105±0.011
VA_China6 (C46)	0.898±0.031	33.018±2.506	20.299±0.537	0.755±0.036	0.716±0.046	19.253±1.439	2.307±0.13	1.711±0.266	0.88±0.05	0.886±0.082	2.859±0.448	2.838±0.234	1.238±0.098	0.87±0.106
WuYiMai	0.735±0.035	34.227±1.505	17.552±0.986	0.716±0.025	0.477±0.082	14.7±1.661	1.025±0.175	0.904±0.105	0.847±0.098	0.679±0.051	2.191±0.367	1.678±0.175	0.829±0.069	0.513±0.055
BoNong3217	0.632±0.031	31.02±0.809	20.776±0.986	0.719±0.017	1.188±0.247	10.984±1.016	0.351±0.108	1.393±0.647	1.991±0.471	0.814±0.24	0.189±0.041	0.212±0.07	1.71±0.43	0.8±0.23
ChanBuZhi	0.46±0.008	33.123±1.893	19.343±2.076	0.721±0.014	0.504±0.076	4.252±0.064	0.512±0.084	0.296±0.047	0.589±0.013	0.238±0.027	2.326±0.102	0.84±0.087	0.231±0.016	0.123±0.019
YCL_YanZhan1 (S218)	1.11±0.156	22.503±19.625	20.896±1.794	0.736±0.037	1.953±0.163	25.24±2.107	1.785±0.448	1.788±0.602	3.134±0.332	1.096±0.3	7.254±0.43	2.631±0.353	4.19±0.619	1.095±0.256
MianYang15	0.848±0.097	31.388±1.601	19.582±1.709	0.778±0.041	1.344±0.136	22.27±2.001	1.049±0.098	3.262±0.265	1.229±0.135	1.011±0.133	0.355±0.055	0.416±0.067	2.053±0.316	2.099±0.306
BoNong4199	1.118±0.055	36.12±4.241	34.09±6.335	1.031±0.059	1.341±0.173	11.922±1.069	5.36±0.751	5.347±1.452	1.54±0.252	1.656±0.296	3.807±0.244	4.397±0.519	2.606±0.528	1.875±0.292
Fan6	0.704±0.034	29.39±1.285	16.537±1.561	0.727±0.018	0.251±0.067	11.704±1.662	0.987±0.099	0.407±0.364	0.466±0.093	0.426±0.089	1.897±0.315	1.901±0.234	0.357±0.067	0.29±0.054
Rieti (RuiTi)	0.567±0.06	30.494±2.425	18.269±2.365	0.649±0.007	0.222±0.065	11.127±0.814	1.242±0.767	0.834±0.503	0.275±0.044	0.292±0.131	1.356±0.204	1.87±0.224	0.239±0.052	0.299±0.151
ZiJieHong	0.536±0.019	29.495±1.366	16.06±0.103	0.554±0.013	0.249±0.048	11.924±0.176	0.391±0.072	0.659±0.037	0.52±0.075	0.808±0.036	1.706±0.158	1.558±0.044	0.235±0.087	0.411±0.049
DF_BJYanDa1817 (S11)	0.602±0.049	27.603±4	14.806±2.159	0.649±0.026	0.994±0.108	11.298±1.302	0.826±0.191	0.698±0.216	1.674±0.225	0.61±0.155	3.904±0.533	1.52±0.221	1.333±0.273	0.417±0.109
ZhongMai66	0.659±0.063	27.603±2.191	19.522±3.442	0.665±0.063	0.329±0.041	10.959±0.953	1.866±0.608	1.941±0.704	0.48±0.01	0.97±0.119	0.806±0.043	1.866±0.284	0.478±0.09	0.954±0.147
ZhongMai175	0.751±0.077	29.706±2.01	19.642±0.451	0.75±0.015	0.399±0.047	12.918±0.481	1.429±0.121	1.137±0.046	0.686±0.095	0.765±0.13	1.633±0.246	2.096±0.327	0.537±0.075	0.496±0.04
Dianxihongkeyangmai	0.581±0.034	34.017±1.828	17.791±1.254	0.737±0.016	0.497±0.082	6.326±0.914	0.509±0.423	0.488±0.336	0.793±0.07	0.35±0.101	2.386±0.217	1.483±0.574	0.655±0.184	0.404±0.197
XuMai35	0.964±0.047	22.923±9.993	22.388±0.827	0.839±0.041	1.412±0.241	11.805±1.266	3.152±0.516	2.959±0.571	1.474±0.221	1.115±0.095	2.995±0.442	2.62±0.245	1.868±0.258	1.385±0.185
wuyuanmai	0.365±0.011	23.87±0.809	12±1.74	0.575±0.009	0.276±0.01	3.66±0.188	0.184±0.004	0.131±0.007	0.487±0.001	0.15±0.008	1.609±0.116	0.433±0.038	0.172±0.013	0.069±0.01
Louguding	0.363±0.057	25.605±1.619	15.284±2.244	0.672±0.083	0.357±0.084	4.232±0.904	0.598±0.126	0.282±0.05	0.736±0.179	0.264±0.088	2.208±0.524	0.687±0.152	0.452±0.115	0.155±0.048
ZhouMai22Hao	0.479±0.034	29.6±1.882	18.388±1.049	0.656±0.014	0.802±0.053	6.377±0.221	0.612±0.014	0.513±0.024	0.752±0.098	0.241±0.01	2.014±0.074	0.87±0.185	0.78±0.076	0.34±0.018
LuMai21	0.535±0.035	33.777±2.437	26.91±2.68	0.697±0.073	0.438±0.025	11.908±0.911	1.047±0.041	0.929±0.056	0.454±0.044	0.459±0.039	0.988±0.155	1.493±0.283	0.572±0.031	0.7±0.047
BoNong201	0.801±0.031	38.057±2.001	32.463±0.358	0.872±0.048	1.438±0.051	13.499±0.412	3.967±0.209	4.54±0.626	2.23±0.058	1.603±0.038	3.431±0.062	2.86±0.078	2.527±0.063	1.422±0.041
GaoCheng8901	0.698±0.064	30.943±3.07	22.639±0.731	0.684±0.045	0.674±0.026	15.878±0.579	1.711±0.372	1.632±0.395	0.729±0.064	0.757±0.181	1.604±0.119	2.672±0.329	1.041±0.122	2.177±0.234
Quality (BiYuMai)	0.396±0.086	34.066±1.803	25.439±0.948	0.65±0.026	0.48±0.061	7.23±0.686	0.152±0.016	0.448±0.038	0.743±0.074	0.338±0.015	0.092±0.014	0.099±0.011	0.721±0.053	0.283±0.015
YanNong19	0.666±0.062	34.644±3.51	23.208±4.541	0.626±0.009	0.404±0.144	20.972±3.488	0.791±0.196	0.493±0.062	0.522±0.169	0.297±0.046	2.44±0.714	1.336±0.208	0.713±0.254	0.29±0.022
Zaowutian	0.293±0.018	28.918±0.265	22.069±0.217	0.577±0.02	0.247±0	3.3±0.138	0.248±0.03	0.231±0.009	0.5±0.057	0.177±0.014	1.378±0.077	0.632±0.178	0.173±0.033	0.093±0.006
LunXuan987	0.984±0.078	38.288±2.431	37.114±1.522	0.979±0.054	0.543±0.056	14.778±0.438	7.197±0.312	7.141±0.703	0.67±0.043	2.147±0.107	1.071±0.039	5.48±0.203	0.754±0.138	2.452±0.041
Pingyang27	0.45±0.061	30.017±0.89	21.262±1.54	0.619±0.016	0.237±0.021	6.501±0.101	0.307±0.277	0.169±0.143	0.523±0.06	0.222±0.035	1.92±0.04	0.801±0.043	0.298±0.071	0.14±0.04
Songruimai4	0.355±0.022	25.737±1.877	19.411±0.753	0.558±0.022	0.323±0.058	4.87±0.494	0.625±0.214	0.294±0.074	0.586±0.101	0.28±0.045	2.225±0.337	0.951±0.064	0.349±0.044	0.185±0.014
Jichun1016	0.77±0.025	35.454±2.568	32.036±0.858	0.813±0.032	1.094±0.045	14.109±0.618	2.36±0.297	1.626±0.222	2.51±0.039	0.974±0.071	5.238±0.222	1.781±0.135	2.034±0.164	0.588±0.086
Jiangmai	0.56±0.028	30.48±1.574	23.73±0.87	0.66±0.024	0.606±0.048	8.013±0.583	1.334±0.287	0.996±0.243	1.297±0.067	0.81±0.082	3.237±0.202	2.243±0.337	1.065±0.105	0.59±0.039
Xiaofoshou	0.375±0.025	23.597±0.782	21.5±1.106	0.561±0.011	0.125±0.014	7.549±0.609	0.504±0.019	0.296±0.199	0.172±0.009	0.237±0.027	0.516±0.02	0.621±0.035	0.04±0	0.158±0.001
kashibaimai	0.555±0.062	26.316±2.311	20.503±2.341	0.611±0.021	0.325±0.056	9.431±1.416	0.529±0.029	0.478±0.011	0.745±0.185	0.674±0.148	2.262±0.548	1.798±0.316	0.615±0.159	0.466±0.091
FengDeCunMai5Hao	0.886±0.063	31.367±0.804	28.937±2.314	0.812±0.051	1.09±0.123	11.22±1.357	4.397±0.167	4.587±0.321	1.403±0.114	1.93±0.06	1.83±0.294	3.327±0.304	1.297±0.127	2.077±0.163
XinMai26	0.597±0.106	30.743±3.763	27.466±2.159	0.745±0.023	0.317±0.13	11.293±3.036	1.697±0.835	1.22±0.969	0.45±0.15	0.643±0.27	0.783±0.226	1.43±0.547	0.487±0.23	0.783±0.419
Neuzucht (NiuZhuTe)	0.489±0.051	25.355±3.148	20.109±0.737	0.544±0.023	0.68±0.087	11.267±0.607	0.133±0.021	0.243±0.006	1.74±0.227	0.31±0.01	3.207±0.387	1.167±0.021	1.213±0.214	0.273±0.035
Huining10	0.357±0.023	21.781±1.447	15.531±0.958	0.5±0.032	0.343±0.025	5.883±0.264	0.183±0.042	0.253±0.032	0.737±0.081	0.313±0.029	1.987±0.093	1.203±0.025	0.393±0.067	0.21±0.036
Laomai	0.731±0.067	35.905±4.255	28.883±3.001	0.75±0.075	0.41±0.123	12.323±0.27	4.543±0.88	2.947±0.649	0.367±0.075	0.817±0.117	1.34±0.197	4.357±0.19	0.49±0.165	1.193±0.145
Gaoyuan506	0.853±0.136	31.14±2.798	24.36±2.597	0.727±0.063	0.453±0.046	15.383±1.046	2.977±0.842	2.04±0.622	0.613±0.11	0.713±0.127	2.143±0.296	3.383±0.342	0.653±0.235	0.937±0.196
Orofen (OuRou)	0.371±0.013	22.859±2.929	19.455±0.619	0.58±0.011	0.11±0	8.727±0.414	0.357±0.102	0.253±0.038	0.27±0.03	0.19±0.02	1.033±0.049	0.58±0.044	0.167±0.116	0.103±0.049
XiaoYan6Hao	0.701±0.049	30.289±3.706	27.902±0.91	0.728±0.049	0.787±0.015	12.44±0.035	3.627±0.385	2.237±0.136	1.02±0.07	0.933±0.029	3.127±0.081	3.92±0.252	1±0.061	1.17±0.05
Mexipak 66 (MoBa66)	1.01±0.129	37.493±2.128	37.003±0.526	1.106±0.068	0±0	12.793±0.176	0.42±0.02	11.483±0.902	1.667±0.06	2.823±0.067	0.16±0.01	1.457±0.081	3.087±0.126	5.99±0.082
VA_China4 (C44)	0.87±0.043	33.863±3.362	31.444±2.926	0.867±0.049	0.653±0.084	16.823±1.45	4.88±0.831	5.04±1.172	0.967±0.11	1.717±0.257	1.547±0.268	3.793±0.342	1.217±0.194	2.337±0.327
Chushanbao	0.405±0.04	22.292±4.723	18.147±0.806	0.565±0.027	0.617±0.032	7.467±0.389	0.24±0.036	0.293±0.047	1.057±0.087	0.29±0.017	2.917±0.211	0.873±0.093	0.597±0.112	0.323±0.076
YC_NongDa5181 (S140)	1.016±0.209	31.197±1.288	32.807±2.009	0.904±0.052	0.59±0.078	18.637±1.225	7.113±0.433	6.15±0.373	0.833±0.038	2.563±0.085	1.423±0.148	6.013±0.471	0.777±0.151	2.2±0.118
YanShi4Hao	0.889±0.057	32.785±2.541	26.213±1.238	0.781±0.028	1.227±0.159	23.12±0.649	1.097±0.185	3.623±1.019	1.377±0.266	1.377±0.379	0.297±0.021	0.493±0.153	1.76±0.548	2.347±0.312
Shuilizhan	0.377±0.036	24.56±1.535	18.529±1.474	0.58±0.024	0.233±0.042	4.077±0.318	0.29±0.135	0.237±0.035	0.53±0.052	0.24±0.044	1.837±0.164	0.583±0.09	0.187±0.038	0.103±0.006
ZhengMai366	0.928±0.068	30.856±2.978	30.736±1.895	0.867±0.068	1.18±0.078	15.463±0.435	4.923±0.692	5.093±1.046	1.55±0.05	1.633±0.162	2.497±0.23	3.073±0.187	1.687±0.091	1.777±0.061
Congyanghongmai	0.478±0.042	25.411±1.427	21.362±0.994	0.608±0.029	0.537±0.031	7.693±0.422	0.663±0.159	0.417±0.075	1.267±0.078	0.52±0.053	3.66±0.052	1.127±0.153	0.453±0.078	0.143±0.04
ZhouMai16	0.67±0.045	34.373±1.3	27.629±1.571	0.765±0.029	1.32±0.14	10.913±0.884	2.757±0.28	2.49±0.43	1.513±0.158	1.123±0.123	3.353±0.301	2.17±0.147	1.583±0.205	1.013±0.121
DF_SDLaoLaiXia (S188)	0.394±0.051	26.035±3.102	21.744±2.102	0.661±0.014	0.17±0.036	7.533±0.531	0.32±0.118	0.32±0.056	0.323±0.05	0.16±0.026	1.44±0.171	0.71±0.096	0.167±0.074	0.063±0.015
Mangxiaomai	0.402±0.025	26.375±1.544	18.91±0.566	0.587±0.028	0.377±0.023	6.207±0.297	0.173±0.068	0.197±0.047	0.763±0.021	0.267±0.015	2.67±0.122	0.957±0.093	0.343±0.031	0.177±0.029
WenMai6Hao (YuMai49)	0.713±0.032	30.233±2.658	26.158±1.859	0.742±0.021	0.863±0.032	11.413±0.344	3.447±0.633	2.067±0.497	1.007±0.06	0.677±0.055	5.23±0.291	2.77±0.287	1.207±0.152	0.903±0.196
DF_XJHongChunMai (S252)	0.27±0.01	26.205±3.248	17.548±0.9	0.516±0.002	0.167±0.015	4.57±0.367	0.187±0.021	0.25±0.02	0.31±0.035	0.377±0.021	1.263±0.102	1.113±0.031	0.077±0.015	0.223±0.006
VA_China2 (C42)	0.469±0.034	24.844±2.66	17.221±1.909	0.616±0.036	0.763±0.15	7.873±1.06	0.793±0.265	0.393±0.27	1.037±0.131	0.543±0.097	2.547±0.51	1.437±0.179	0.743±0.15	0.51±0.132
Dayuhua	0.316±0.021	28.758±2.468	20.436±1.801	0.607±0.006	0.23±0.056	3.567±0.36	0.243±0.074	0.173±0.038	0.47±0.082	0.143±0.006	1.507±0.211	0.473±0.032	0.103±0.067	0.06±0.01
DF_SCBenDiHuangHua (S242)	0.496±0.024	22.235±5.15	18.202±1.823	0.512±0.02	0.527±0.078	9.003±0.619	0.397±0.067	0.493±0.031	1.22±0.168	0.5±0.066	3.723±0.393	1.63±0.164	0.627±0.061	0.277±0.015
Zipi	0.285±0.012	28.644±1.82	19.782±1.39	0.573±0.024	0.13±0	3.337±0.129	0.037±0.032	0.103±0.006	0.39±0.017	0.1±0	1.113±0.038	0.413±0.081	0.07±0.035	0.027±0.023
Kangxiu10	0.527±0.049	28.417±0.873	19.346±1.089	0.66±0.004	0.333±0.08	12.487±1.905	0.773±0.351	0.53±0.155	0.567±0.121	0.64±0.082	1.987±0.372	1.263±0.174	0.23±0.08	0.243±0.1
Hongtuzi	0.481±0.047	20.987±1.787	16.621±0.163	0.513±0.007	0.583±0.055	7.44±0.459	0.687±0.055	0.453±0.035	1.883±0.252	0.717±0.042	3.157±0.23	1.137±0.163	0.687±0.061	0.159±0.132
Shan213	0.82±0.03	32.275±1.329	31.008±0.981	0.792±0.032	0.98±0.07	12.563±1.072	4.033±0.155	3.313±0.203	1.077±0.038	1.053±0.078	2.35±0.291	3.803±0.038	1.317±0.023	1.607±0.091
Fengmai11	0.384±0.08	26.999±5.437	19.074±2.474	0.64±0.044	0.023±0.04	6.4±1.675	0.413±0.287	0.23±0.056	0.177±0.081	0.15±0.053	0.793±0.373	0.91±0.305	0.117±0.083	0.042±0.032
Huomai	0.662±0.07	36.415±5.499	30.409±3.657	0.71±0.061	0.763±0.059	9.957±0.956	1.55±0.656	1.22±0.305	1.493±0.11	0.58±0.154	4.97±0.524	1.48±0.053	0.853±0.076	0.37±0.095
Baiqiumai	0.504±0.041	28.077±0.856	26.649±0.411	0.7±0.045	0.387±0.006	7.57±0.511	0.647±0.05	0.387±0.06	0.713±0.025	0.333±0.058	2.383±0.216	1.013±0.042	0.307±0.081	0.23±0.02
St1472/506	0.44±0.018	30.403±1.063	16.839±1.064	0.694±0.097	0.11±0.01	7.533±0.362	0.397±0.074	0.227±0.015	0.203±0.006	0.147±0.006	1.253±0.083	1.063±0.155	0.053±0.032	0.063±0.012
LR_China5 (C40)	0.369±0.037	26.773±1.867	14.877±0.661	0.584±0.019	0.54±0.141	5.37±0.82	0.17±0.046	0.263±0.09	1.01±0.246	0.493±0.165	0.063±0.006	0.133±0.049	0.533±0.222	0.377±0.121
Liuzhutou	0.324±0.06	22.632±2.988	14.005±1.072	0.496±0.019	0.34±0.11	4.307±0.629	0.143±0.07	0.14±0.056	0.793±0.215	0.313±0.1	2.12±0.392	0.917±0.076	0.25±0.17	0.173±0.028
Jinmai8	0.479±0.022	29.665±2.161	16.131±1.857	0.64±0.012	0.343±0.025	9.08±0.325	0.953±0.111	0.537±0.059	0.643±0.118	0.447±0.045	2.877±0.165	1.85±0.087	0.563±0.071	0.367±0.023
Hanzhongbai	0.5±0.066	25.865±1.874	12.589±0.25	0.597±0.054	0.507±0.096	11.653±1.338	0.503±0.248	0.417±0.146	0.987±0.217	0.39±0.092	2.97±0.407	0.973±0.168	0.59±0.165	0.443±0.111
LR_China3 (C38)	0.393±0.025	26.659±0.742	17.439±1.498	0.566±0.017	0.703±0.095	7.223±0.597	0.18±0.026	0.153±0.012	1.58±0.14	0.293±0.012	3.133±0.269	0.443±0.031	0.803±0.076	0.113±0.006
XiaoYan22	0.812±0.103	34.94±0.839	26.975±2.556	0.815±0.06	0.497±0.1	13.707±1.73	2.653±0.858	2.79±1.342	0.74±0.09	1.197±0.228	1.037±0.284	2.863±0.297	0.647±0.297	1.723±0.333
Jiahongmai	0.601±0.097	34.884±2.285	26.322±1.838	0.747±0.068	0.807±0.097	9.703±0.217	1.05±0.306	0.833±0.112	1.67±0.159	0.553±0.042	3.963±0.133	1.923±0.272	1.017±0.168	0.387±0.083
DF_SXBaiHuoMai (S181)	0.374±0.048	23.653±2.079	16.131±0.85	0.603±0.012	0.287±0.107	4.773±0.86	0.343±0.206	0.29±0.14	0.647±0.202	0.227±0.099	1.973±0.407	0.68±0.32	0.32±0.168	0.133±0.076
Laotutou	0.591±0.039	29.325±1.653	22.234±0.806	0.69±0.004	0.803±0.05	10.093±0.085	1.123±0.031	1.263±0.103	1.75±0.056	0.83±0.052	3.463±0.047	2.147±0.093	0.927±0.137	0.473±0.006
HengGuan35	0.92±0.028	32.104±1.116	21.417±1.321	0.687±0.028	0.863±0.14	21.997±1.285	3.017±0.46	1.873±0.497	1.177±0.231	0.89±0.168	2.923±0.256	3.55±0.208	1.477±0.307	1.067±0.193
Qiangchangmai	0.552±0.061	27.51±0.34	20.054±1.707	0.633±0.019	0.497±0.032	10.163±0.525	1.027±0.099	0.617±0.035	0.863±0.015	0.483±0.031	2.94±0.403	1.47±0.339	0.533±0.025	0.39±0.053
Fengkang2	0.575±0.049	28.588±1.467	19.346±0.823	0.663±0.042	0±0	10.24±0.632	1.297±0.264	0.893±0.326	1.36±0.156	0.597±0.1	3.26±0.135	1.58±0.32	1.763±0.198	0.503±0.112
XiAn8Hao	0.759±0.05	29.836±2.48	24.087±0.9	0.749±0.045	0.73±0.105	16.43±1.195	3.073±0.818	3.683±0.508	0.96±0.079	1.04±0.18	1.443±0.298	2.6±0.36	1.03±0.05	1.583±0.081
WangShuiBai	0.316±0.074	23.199±0.767	13.733±0.25	0.525±0.015	0.18±0.02	3.577±0.127	0.067±0.012	0.093±0.006	0.57±0.07	0.137±0.006	1.42±0.092	0.493±0.012	0.18±0.02	0.06±0.01
LuMai15	0.76±0.049	29.268±0.786	20.926±1.321	0.715±0.015	0.92±0.106	19.22±1.1	2.597±0.525	2.7±0.489	1.03±0.04	1.153±0.121	2.083±0.242	2.177±0.49	1.127±0.156	1.43±0.278
DanJiaZhuang8Hao	0.785±0.052	30.913±1.702	28.501±3.287	0.816±0.049	0.803±0.102	16.8±1.183	4.753±0.897	5.303±1.538	0.843±0.092	1.477±0.146	1.377±0.206	2.89±0.161	0.983±0.163	1.767±0.147
K2003-65	0.421±0.031	22.745±1.56	15.586±0.681	0.608±0.024	0.713±0.084	7.293±0.587	0.32±0.026	1.177±0.244	1.18±0.142	0.813±0.04	0.093±0.038	0.227±0.032	0.837±0.081	0.613±0.075
JiNan13	0.967±0.045	28.644±1.133	25.995±2.503	0.825±0.043	1.71±0.035	17.123±0.631	1.53±0.137	5.92±1.105	1.813±0.068	1.957±0.045	0.213±0.023	0.6±0.069	2.327±0.208	3.703±0.205
TaiShan1Hao	0.46±0.026	25.014±1.525	17.493±0.681	0.598±0.021	0.01±0.01	11.227±0.19	0.277±0.047	0.277±0.006	0.317±0.058	0.193±0.015	1.427±0.127	0.967±0.086	0.35±0.061	0.19±0.026
FengYou3Hao (YuMai47)	0.751±0.038	34.008±0.856	26.198±1.383	0.803±0.057	0.657±0.086	16.635±1.178	3.063±0.65	2.629±0.791	0.863±0.143	1.24±0.192	2.362±0.426	2.897±0.661	0.999±0.256	1.005±0.211
YouZiTou	0.536±0.098	35.801±2.62	25.439±1.106	0.775±0.019	0.208±0.035	2.728±0.382	0.204±0.059	0.308±0.07	0.377±0.05	0.087±0.015	1.025±0.195	0.299±0.076	0.027±0.017	0.094±0.086
YuMai13	0.519±0.019	31.984±1.909	19.934±1.716	0.739±0.028	0.144±0.051	5.528±1.657	0.458±0.169	0.32±0.126	0.178±0.06	0.208±0.085	0.407±0.145	0.62±0.242	0.198±0.078	0.2±0.084
AiFeng3Hao	0.616±0.066	29.944±2.139	19.159±1.054	0.665±0.047	0.338±0.013	10.4±0.156	0.802±0.138	0.903±0.123	0.56±0.042	0.779±0.044	0.71±0.045	2.054±0.373	0.453±0.043	0.866±0.054
Shirokawa Shiro	0.606±0.027	26.616±1.362	15.265±0.466	0.623±0.027	0.457±0.026	6.881±0.256	0.093±0.018	0.133±0.029	1.53±0.099	0.495±0.032	1.678±0.095	0.711±0.023	0.875±0.101	0.176±0.026
DF_SDXiShanBianSui (S185)	0.409±0.031	23.666±3.187	18.982±0.466	0.636±0.007	0.364±0.029	5.144±0.194	0.052±0.006	0.069±0.003	1.045±0.056	0.198±0.01	2.087±0.137	0.693±0.276	0.35±0.086	0.091±0.024
YC_Jing411 (S273)	0.651±0.044	29.002±1.495	20.885±3.444	0.717±0.021	0.663±0.071	9.286±0.795	1.865±0.684	1.48±0.531	1.774±0.228	1.049±0.214	3.436±0.266	2.128±0.237	1.139±0.299	0.604±0.147
DF_NXTuTouMai (S109)	0.393±0.029	27.872±2.122	24.779±0.755	0.641±0.019	0.269±0.047	3.609±0.572	0.718±0.213	0.426±0.362	0.584±0.123	0.337±0.076	1.396±0.254	0.85±0.184	0.121±0.049	0.248±0.067
XZbys_Zang1817 (Zang1817)	0.556±0.074	26.24±0.849	16.858±0.627	0.58±0.015	0.714±0.11	6.849±0.511	0.516±0.129	0.387±0.263	1.875±0.36	0.933±0.188	2.858±0.244	1.599±0.115	1.099±0.237	0.622±0.098
YuMai2Hao	0.448±0.063	23.54±0.498	15.442±0.133	0.574±0.017	0.093±0.044	4.796±0.561	0.123±0.09	0.19±0.055	0.247±0.007	0.347±0.024	0.32±0.063	0.571±0.065	0.201±0.011	0.267±0.018
YCL_ChangZhi6406 (S209)	0.635±0.045	21.092±2.463	16.681±2.338	0.633±0.02	0.334±0.067	7.936±0.788	0.385±0.388	0.337±0.159	0.865±0.161	0.407±0.09	1.882±0.218	1.39±0.216	0.528±0.054	0.224±0.062
DF_SHXXiaoSanYueH (S184)	0.438±0.008	21.532±1.388	20.221±2.584	0.514±0.011	0.399±0.067	8.097±0.485	0.438±0.065	0.238±0.041	1.235±0.191	0.434±0.083	3.5±0.246	1.659±0.061	0.516±0.127	0.275±0.049
ZaoXiaoMai	0.482±0.04	25.298±0.217	17.124±0.904	0.555±0.005	0.349±0.025	6.015±0.217	0.332±0.014	0.246±0.008	1.021±0.115	0.612±0.029	2.534±0.173	1.675±0.035	0.305±0.042	0.317±0.031
YanNong21Hao	0.679±0.104	23.289±1.624	18.496±2.217	0.658±0.017	0.346±0.026	16.265±0.678	0.845±0.175	0.503±0.097	0.588±0.023	0.36±0.077	0.539±0.878	1.151±0.146	0.604±0.045	0.289±0.01
LuMai1Hao (AiMengNiu)	0.704±0.12	23.603±1.413	20.708±1.606	0.637±0.029	0.425±0.033	13.452±0.292	1.34±0.42	1.344±0.519	0.642±0.066	0.994±0.149	1.069±0.122	2.194±0.182	0.737±0.004	1.104±0.038
XuMai856	0.633±0.03	23.101±1.196	23.761±1.727	0.645±0.006	0.154±0.053	10.842±0.918	1.45±0.371	1.056±0.332	0.414±0.084	0.661±0.162	1.542±0.14	2.837±0.132	0.547±0.241	0.708±0.115
YC_YanNong15 (S136)	0.635±0.091	24.733±2.074	16.991±1.925	0.637±0.054	0.378±0.024	12.716±0.351	0.734±0.133	0.586±0.095	0.783±0.081	0.954±0.021	1.683±0.147	1.02±0.015	0.53±0.027	0.356±0.027
Yanan11	0.629±0.012	23.729±0.821	18.805±1.303	0.62±0.019	0.05±0.034	7.766±0.559	0.326±0.024	0.26±0.024	0.981±0.087	0.451±0.047	1.88±0.148	1.167±0.114	0.77±0.051	0.215±0.023
YanZhan4110	0.721±0.049	26.365±2.072	25.575±2.32	0.681±0.015	0.529±0.037	12.47±0.591	0.779±0.132	1.878±0.204	0.793±0.085	0.922±0.14	0.3±0.054	0.876±0.279	0.985±0.082	1.335±0.095
DF_GSLanHuaMai (S240)	0.585±0.068	26.805±0.109	11.681±1.462	0.528±0.028	0.416±0.033	5.961±0.574	0.648±0.11	0.407±0.123	1.114±0.084	0.489±0.074	2.007±0.263	1.277±0.069	0.534±0.066	0.286±0.054
DF_HNPingYuan50 (S10)	0.567±0.085	28.249±1.318	18.23±1.195	0.579±0.04	0.298±0.009	4.859±0.083	1.399±0.244	1.087±0.563	0.864±0.013	0.735±0.057	1.846±0.04	1.514±0.078	0.725±0.061	0.518±0.073
YCL_BeiJing8 (S225)	0.529±0.048	30.006±1.196	9.646±1.584	0.508±0.022	0.066±0.06	5.858±1.181	0.128±0.06	0.147±0.05	0.868±0.357	0.324±0.164	1.689±0.348	0.961±0.338	1.009±0.482	0.298±0.131
JiMai19	0.71±0.12	33.396±1.438	14.425±2.579	0.57±0.004	0.483±0.174	9.661±2.834	0.737±0.369	0.512±0.227	0.932±0.396	0.393±0.178	2.329±0.866	1.09±0.384	1.076±0.424	0.325±0.139
LuMai14	0.751±0.126	29.316±2.821	13.938±3.498	0.597±0.072	0.574±0.038	11.561±0.297	1.592±1.18	0.987±0.805	1.444±0.151	0.715±0.284	3.099±0.316	2.158±0.673	1.337±0.074	0.543±0.227
JiMai22	0.853±0.038	28.186±1.78	12.212±3.67	0.596±0.018	0.504±0.09	10.503±2.031	1.532±0.44	1.046±0.326	1.151±0.212	0.64±0.157	2.775±0.503	2.093±0.465	1.127±0.251	0.62±0.135
LiangXing66	0.718±0.163	32.015±0.821	12.743±4.892	0.629±0.058	0.508±0.108	10.806±1.008	1.538±1.058	0.904±0.577	1.131±0.139	0.708±0.224	2.723±0.483	2.259±0.948	0.98±0.158	0.526±0.168
LaoGaiDaiQingMang	0.728±0.039	25.989±0.679	12.478±0.731	0.612±0.009	0.638±0.097	9.714±0.974	1.5±0.33	0.833±0.073	1.292±0.273	0.665±0.139	2.953±0.374	2.076±0.246	1.298±0.269	0.657±0.131
YouZiMai	0.509±0.295	22.411±2.812	12.301±5.601	0.565±0.025	0.458±0.123	8.993±2.341	1.628±0.718	1.105±0.542	1.167±0.342	0.987±0.399	2.52±0.75	2.065±0.62	0.655±0.188	0.682±0.266
Abbondanza (ABo)	0.602±0.042	26.428±0.761	9.204±1.087	0.548±0.015	0.174±0.009	7.596±0.648	0.496±0.089	0.316±0.062	0.284±0.016	0.296±0.027	0.851±0.105	1.012±0.104	0.284±0.061	0.273±0.028
YuMai21Hao (ZhouMai9Hao)	0.895±0.138	25.235±1.631	16.593±2.817	0.629±0.015	0.547±0.034	12.824±0.619	2.641±0.407	1.534±0.515	1.295±0.1	1.086±0.275	2.616±0.288	2.914±0.293	1.156±0.042	0.857±0.179
YangMai5Hao	0.446±0.032	22.976±2.463	9.956±3.298	0.509±0.006	0.267±0.048	5.013±0.326	0.284±0.064	0.17±0.048	0.79±0.138	0.295±0.117	1.853±0.145	1.383±0.132	0.34±0.156	0.22±0.057
XiNong979	0.735±0.028	26.051±1.924	11.549±0.536	0.607±0.014	0.368±0.121	6.679±1.775	1.311±0.696	0.789±0.502	0.662±0.186	0.505±0.165	2.005±0.592	1.752±0.496	0.762±0.257	0.682±0.21
YCL_FengChan3 (S214)	0.683±0.053	22.599±1.816	8.496±4.355	0.574±0.02	0.018±0.02	8.48±0.848	0.583±0.287	0.393±0.142	0.87±0.196	0.458±0.121	2.045±0.273	0.973±0.223	1.027±0.344	0.344±0.078
YCL_SuMai3 (S210)	0.462±0.028	21.72±3.56	7.965±5.595	0.491±0.02	0.135±0.027	2.791±0.493	0.148±0.074	0.094±0.034	0.332±0.069	0.104±0.028	1.109±0.185	0.605±0.095	0.188±0.079	0.098±0.041
MianYang26Hao	1.136±0.1	29.316±1.413	24.558±1.783	0.791±0.008	0.871±0.102	11.828±1.279	5.224±0.939	5.115±0.912	2.3±0.306	2.182±0.319	3.62±0.393	4.107±0.558	2.362±0.354	1.584±0.269
